# Supplementary material for: Application of Inductively Coupled Plasma Spectrometric Techniques and Multivariate Statistical Analysis in the Hydrogeochemical Profiling of Caves—Case Study Cloșani, Romania
Source: Molecules. 2021 Nov 10;26(22):6788. doi: 10.3390/molecules26226788 (PMC8619360; doi:10.3390/molecules26226788)
Supplement: Supplementary file 1 [file molecules-26-06788-s001.zip]

Archive with 1 entries (1 files):
- molecules-1420078-supplementary.pdf
